# Supplementary material for: High-throughput sequencing reveals Jatrorrhizine inhibits colorectal cancer growth by ferroptosis-related genes
Source: BMC Med Genomics. 2023 Sep 14;16:217. doi: 10.1186/s12920-023-01619-3 (PMC10500743; doi:10.1186/s12920-023-01619-3)
Supplement: Supplementary file 1 — Supplementary Material 1 [file 12920_2023_1619_MOESM1_ESM.xlsx]

## Sheet: Sheet1
Primers used in the present study
Gene name	Primer sequence
GAPDH	Forward: 5’-CAGGAGGCATTGCTGATGAT-3’
	Reverse: 5’-GAAGGCTGGGGCTCATTT-3’
SLC2A3	Forward: 5’-CTACCGACAGCCCATCATCATTTCC-3’
	Reverse: 5’-ACACCTGCATCCTTGAAGATTCCTG-3’
ASNS	Forward: 5’-CGGAAGAACACAGATAGCGTGGTG-3’
	Reverse: 5’-CCTCAGAAGCCTCTCACTCTCCTC-3’
