# Supplementary material for: High-throughput sequencing reveals Jatrorrhizine inhibits colorectal cancer growth by ferroptosis-related genes
Source: BMC Med Genomics. 2023 Sep 14;16:217. doi: 10.1186/s12920-023-01619-3 (PMC10500743; doi:10.1186/s12920-023-01619-3)
Supplement: Supplementary file 2 — Supplementary Material 2 [file 12920_2023_1619_MOESM2_ESM.xlsx]

## Sheet: Sheet1
High-throughput sequencing of 244 differentially expressed genes
Gene Symbol	Type	log2	FDR
NCAM1	mRNA	-10.3443	0.000923
HSPA2	mRNA	-1.15612	0.000874
SLITRK6	mRNA	-2.87447	0.000813
TTPA	mRNA	-2.04439	0.000768
TLL2	mRNA	-1.58496	0.000708
CCN3	mRNA	-2.43296	0.000683
PRSS35	mRNA	-1.77259	0.000668
OR51I2	mRNA	1.48543	0.000645
LIMS2	mRNA	-1.04439	0.00058
ZNF703	mRNA	-1.02857	0.000571
DES	mRNA	-1.19794	0.000569
PRF1	mRNA	-1.19794	0.000569
TTLL6	mRNA	-1.6477	0.000542
HLA-DRB1	mRNA	-1.6477	0.000541
WNT11	mRNA	-1.42321	0.000541
KCNK13	mRNA	-1.16146	0.000448
CAPN12	mRNA	-1.24689	0.000412
ART5	mRNA	-1.32193	0.000369
WNT6	mRNA	-1.43063	0.000349
DACT3	mRNA	-1.13124	0.000347
ZSWIM5	mRNA	-1.36565	0.000343
DLK1	mRNA	-2.36923	0.000301
SNAI3	mRNA	-1.79141	0.000294
ZBTB7C	mRNA	-10.5507	0.00028
GPR162	mRNA	-1	0.000278
KALRN	mRNA	-1.25939	0.000269
FRMPD3	mRNA	-1.29373	0.000256
RSC1A1	mRNA	10.5118	0.000223
ADORA1	mRNA	-1.3744	0.000221
EFHD1	mRNA	-2	0.000218
HPGD	mRNA	-1.93289	0.000214
PTGER2	mRNA	-3.45943	0.000213
LOC112267992	mRNA	-1.50265	0.000199
SEC16B	mRNA	1.2297	0.000195
PADI3	mRNA	-1.70044	0.000167
GLB1L	mRNA	-1.02385	0.000148
MAFA	mRNA	-1.20163	0.000147
TMEM121	mRNA	-1.20163	0.000147
BMF	mRNA	-2.03562	0.000145
SPP1	mRNA	-1.09576	0.000137
FKBP1B	mRNA	-1.03622	0.000132
EML1	mRNA	-1.22239	0.000126
SCIN	mRNA	-3.52356	0.000126
EFR3B	mRNA	-1.16993	0.000117
GRIP2	mRNA	-1.33487	0.000114
DNER	mRNA	-1.38995	9.3e-05
GABRR2	mRNA	1.18982	9.07e-05
C4A	mRNA	-2.16126	9.02e-05
ERV3-1	mRNA	-1.16661	8.81e-05
TTC30A	mRNA	-1.48774	8.25e-05
CLIC3	mRNA	-1	7.25e-05
KIAA0319	mRNA	-1.56294	7.07e-05
GPR137C	mRNA	-1.25376	7e-05
ARRDC4	mRNA	-1.91427	6.09e-05
CHRM4	mRNA	-1.30581	5.55e-05
XYLT1	mRNA	-1.03242	5.14e-05
SPTSSB	mRNA	-1.42742	4.84e-05
CHGA	mRNA	-3.64386	4.25e-05
RGL1	mRNA	-1.32193	4.06e-05
SMAD9	mRNA	-1.14505	4.05e-05
RPL36A-HNRNPH2	mRNA	-1.19601	3.82e-05
NPHP1	mRNA	-1	3.68e-05
TMSB15B	mRNA	-2.44057	3.34e-05
TECTA	mRNA	10.7313	3.08e-05
CYS1	mRNA	-1.078	2.75e-05
AK9	mRNA	-1.32193	2.34e-05
IGSF9	mRNA	-2.35755	2.33e-05
SYT12	mRNA	-1	2.14e-05
P4HA3	mRNA	-1.70044	1.94e-05
NWD1	mRNA	1.3744	1.81e-05
GPC3	mRNA	-2.28951	1.6e-05
TRABD2A	mRNA	-1.75207	1.42e-05
DNAAF11	mRNA	-1.17585	1.35e-05
C14orf132	mRNA	-1.26303	1.34e-05
TBXA2R	mRNA	-1.71708	1.33e-05
ANG	mRNA	-1.04524	7.94e-06
CCDC103	mRNA	-2.08314	7.26e-06
DLX2	mRNA	-1.64386	6.8e-06
PNPLA3	mRNA	1	6.03e-06
SHANK1	mRNA	-1.10093	5.47e-06
RGS2	mRNA	-1.03477	4.54e-06
MSX2	mRNA	-1.18641	4.48e-06
ATP6V1C2	mRNA	-1.05536	4.13e-06
ABCG1	mRNA	-2.05063	3.28e-06
NDNF	mRNA	-1.91254	3.18e-06
EDA	mRNA	-1.07215	2.78e-06
RASSF4	mRNA	-1.07215	2.78e-06
ARMCX5-GPRASP2	mRNA	-1.78126	2.69e-06
SPOCK3	mRNA	-1.70044	2.23e-06
SGPP2	mRNA	-1.0667	2.09e-06
PACSIN1	mRNA	-1.19555	1.49e-06
HAP1	mRNA	-1.22948	1.39e-06
ST6GALNAC3	mRNA	-1.28705	1.21e-06
LIPG	mRNA	1.40407	7.87e-07
CLGN	mRNA	-1.03006	7.75e-07
PNMA2	mRNA	-1.31626	7.34e-07
KCTD11	mRNA	-1.09257	6.33e-07
PBX1	mRNA	-1.32757	5.34e-07
MINAR1	mRNA	1.10604	5.08e-07
DRAXIN	mRNA	-1.50479	4.95e-07
LONRF2	mRNA	-1.1861	4.45e-07
ZBED8	mRNA	-1.29068	3.99e-07
NAT1	mRNA	-1.46263	3.32e-07
VWA5A	mRNA	-1.078	3.24e-07
HES1	mRNA	-1.02801	3.02e-07
SELENOP	mRNA	-1.69939	2.75e-07
IQGAP2	mRNA	-1	1.6e-07
SSBP2	mRNA	-1.59904	1.6e-07
C2orf72	mRNA	-1.16581	1.37e-07
SCUBE1	mRNA	-1.0463	1.37e-07
ELOVL3	mRNA	-1.4717	1.36e-07
DTX4	mRNA	-1.06971	7.3e-08
EPHB3	mRNA	-1.19265	6.64e-08
PLPPR4	mRNA	-1.58496	6.01e-08
FAM222A	mRNA	-1.30319	5.52e-08
ICA1	mRNA	1.28011	5.36e-08
TENT5C	mRNA	-1.9027	4.61e-08
MAN1C1	mRNA	-2.16993	4.5e-08
PKIA	mRNA	-1.16993	3.52e-08
KCNS3	mRNA	-1.51785	2.18e-08
ADAMTS2	mRNA	-1.18845	1.14e-08
FAM81A	mRNA	-1.54057	1.08e-08
NRGN	mRNA	-1.01073	6.3e-09
DPYSL4	mRNA	-1.25678	6.16e-09
RGS5	mRNA	-1.15806	6.11e-09
MAPK8IP2	mRNA	-1.20091	5.57e-09
CASTOR1	mRNA	1.02284	3.83e-09
HTD2	mRNA	-1.06338	3.71e-09
TCAF2	mRNA	-1.47841	3.08e-09
SPTB	mRNA	-1.22206	2.65e-09
ESAM	mRNA	-1.32992	1.31e-09
TBCEL-TECTA	mRNA	-11.7814	1.18e-09
PEG10	mRNA	-1.01963	7.4e-10
MAPK8IP1	mRNA	-1.07682	6.39e-10
ZCCHC12	mRNA	-1.74474	4.54e-10
NOVA2	mRNA	-1.13982	4.15e-10
OLFM1	mRNA	-1.30444	1.8e-10
CORO1A	mRNA	-1.70854	1.63e-10
CRISPLD2	mRNA	-1.43134	1.38e-10
PRR5-ARHGAP8	mRNA	11.823	7.29e-11
IL1RAP	mRNA	-1.24327	6.78e-11
AXIN2	mRNA	-1.08057	1.84e-11
SCAMP5	mRNA	-1.16993	9.62e-12
APBB1	mRNA	-1.13264	9.09e-12
MLLT3	mRNA	-1.02023	7.95e-12
LFNG	mRNA	-1.26303	4.41e-12
CXCR4	mRNA	-3.90689	3.79e-12
CSNK2A3	mRNA	12.0529	1.12e-12
TMSB15A	mRNA	-1.68147	7.06e-13
ACP7	mRNA	1.10288	6.56e-13
CFAP44	mRNA	-1.23944	4.13e-13
NDRG4	mRNA	-1.224	1.66e-13
UPP1	mRNA	1.08342	1.46e-13
BDH2	mRNA	-1.23704	1.17e-13
GUCA1B	mRNA	1.28204	7.28e-14
FSD1	mRNA	-1.26601	6.59e-14
SCN5A	mRNA	-1.09747	8.7e-15
BIVM-ERCC5	mRNA	-12.4107	6.36e-15
SFT2D3	mRNA	-12.4318	3.32e-15
MAP1A	mRNA	-1.39232	3.08e-15
CHML	mRNA	-1.32755	6.89e-16
TMEM19	mRNA	-1.1745	1.75e-16
FAM111B	mRNA	-1.44278	1.6e-16
KIF5C	mRNA	-1.19531	1.21e-16
ID2	mRNA	-1.39291	8.16e-17
PLA2G4B	mRNA	1.37979	1.79e-18
PDGFA	mRNA	-1.0024	8.55e-19
EIF3CL	mRNA	3.82765	7.27e-19
PPFIA4	mRNA	-1.08385	9.28e-20
KRTAP2-3	mRNA	1.36241	2.1e-21
PAG1	mRNA	-1.81291	1.14e-21
HERC3	mRNA	-1.16189	8.31e-22
RGPD5	mRNA	-1.10054	6.38e-23
CDRT4	mRNA	1.17641	5.65e-24
DDIT4L	mRNA	-1.30387	1.92e-25
CSRP2	mRNA	-1.02628	6.96e-27
MTRNR2L10	mRNA	2.19703	2.14e-28
PCLAF	mRNA	-1.02717	3.09e-29
KIAA1143	mRNA	-1.00152	2.55e-29
MT1X	mRNA	-1.13035	2.29e-29
EGLN3	mRNA	-1.9542	1.88e-31
MTRNR2L3	mRNA	3.27083	4.12e-32
CRIP2	mRNA	-1.34042	2.52e-32
NPIPB6	mRNA	1.04194	9.62e-33
WDR54	mRNA	-1.35313	5.56e-33
NGFR	mRNA	-1.24769	4.39e-34
DEPP1	mRNA	-1.77426	1.59e-34
NPIPB3	mRNA	1.04319	2.29e-37
INSIG2	mRNA	-1.46449	3.27e-38
RIMKLA	mRNA	-1.80314	5.43e-42
SULT1A4	mRNA	-13.9928	9.39e-46
ANKRD37	mRNA	-3.27563	4.91e-47
ELF3	mRNA	-1.43844	4.42e-50
U2AF1	mRNA	-1.09136	3.92e-60
PFKFB4	mRNA	-1.44071	6.14e-61
PDK3	mRNA	-1.57107	1.41e-61
IGFBP3	mRNA	-2.35815	1.79e-71
RBCK1	mRNA	1.08438	4.32e-72
MSMO1	mRNA	1.06767	8.48e-77
TMED7-TICAM2	mRNA	1.15322	3.49e-78
ALDOC	mRNA	-1.13243	8.23e-87
NAV3	mRNA	1.55584	4.67e-89
CRABP2	mRNA	-1.14971	2.73e-93
PLOD2	mRNA	-1.09022	8.86e-94
STARD4	mRNA	1.077	1.25e-97
ADM	mRNA	-1.59967	1.18e-100
FAM162A	mRNA	-1.50488	1.03e-102
PCSK9	mRNA	1.34574	4.57e-105
C4orf3	mRNA	-1.40418	4.02e-112
KDM3A	mRNA	-1.4047	2.09e-120
SERPINE1	mRNA	1.18193	3.07e-123
BNIP3L	mRNA	-1.24639	6.96e-138
EREG	mRNA	1.00078	1.16e-162
INSIG1	mRNA	2.10072	1.6e-169
BNIP3	mRNA	-1.92655	1.26e-187
ANGPTL4	mRNA	-2.74766	3.57e-205
LDLR	mRNA	1.22204	5.49e-236
ENO2	mRNA	-1.40649	4.81e-292
P4HA1	mRNA	-1.46331	5.43e-303
TRIB3	mRNA	1.41017	2.69e-92
DDIT3	mRNA	-1.13691	5.96e-26
SLC2A3	mRNA	-1.53538	7.11e-124
SH3D21	mRNA	-1.00899	1.79e-10
PCK2	mRNA	1.22144	1.81e-59
HILPDA	mRNA	-1.3742	1.07e-28
CA9	mRNA	-4.52356	2.31e-15
LPIN1	mRNA	1.35573	3.36e-47
CHAC1	mRNA	1.68589	1.98e-27
PSAT1	mRNA	1.25397	0
ASNS	mRNA	-1.34025	0
SCD	mRNA	1.56173	0
SLC7A11	mRNA	1.69125	0
SLC2A1	mRNA	-1.63031	0
MTRNR2L1	mRNA	2.62567	0
MTRNR2L2	mRNA	2.17224	0
MTRNR2L6	mRNA	2.41604	0
MTRNR2L8	mRNA	2.48597	0
MTRNR2L9	mRNA	2.25395	0
NDRG1	mRNA	-1.84256	0
FASN	mRNA	1.39282	0
ALDOA	mRNA	-1.02955	0
GPI	mRNA	-1.29491	0
LDHA	mRNA	-1.2223	0
PGK1	mRNA	-1.39762	0
