# Supplementary material for: High-throughput sequencing reveals Jatrorrhizine inhibits colorectal cancer growth by ferroptosis-related genes
Source: BMC Med Genomics. 2023 Sep 14;16:217. doi: 10.1186/s12920-023-01619-3 (PMC10500743; doi:10.1186/s12920-023-01619-3)
Supplement: Supplementary file 3 — Supplementary Material 3 [file 12920_2023_1619_MOESM3_ESM.xlsx]

## Sheet: Sheet1
KEGG enrichment analysis of differentially expressed genes
KEGG Pathway Term Desc	Term Candidate Gene Num	Rich Ratio	P value	Q value
Glycolysis / Gluconeogenesis	7	0.104478	4.0104e-05	0.00902341
HIF-1 signaling pathway	8	0.0733945	0.000142979	0.0160851
Biosynthesis of amino acids	6	0.08	0.000632266	0.0474199
Cholesterol metabolism	4	0.08	0.00526491	0.212382
Carbon metabolism	6	0.0521739	0.00560805	0.212382
Transcriptional misregulation in cancer	8	0.0416667	0.00566352	0.212382
Fatty acid metabolism	4	0.0701754	0.00837582	0.237144
Pentose phosphate pathway	3	0.1	0.00843179	0.237144
Fructose and mannose metabolism	3	0.0909091	0.0109901	0.274752
Type I diabetes mellitus	3	0.0697674	0.0224619	0.467969
MAPK signaling pathway	9	0.0306122	0.0228785	0.467969
Fatty acid biosynthesis	2	0.111111	0.0260911	0.489207
Notch signaling pathway	3	0.0508475	0.0503829	0.730009
Signaling pathways regulating pluripotency of stem cells	5	0.034965	0.0514582	0.730009
Maturity onset diabetes of the young	2	0.0769231	0.0515346	0.730009
Glycerolipid metabolism	3	0.05	0.0525077	0.730009
Biosynthesis of unsaturated fatty acids	2	0.0740741	0.0551562	0.730009
Basal cell carcinoma	3	0.047619	0.0591374	0.739218
mTOR signaling pathway	5	0.0322581	0.0679726	0.760519
Cushing syndrome	5	0.0322581	0.0679726	0.760519
Hippo signaling pathway	5	0.0318471	0.0709818	0.760519
Mitophagy - animal	3	0.0416667	0.0812248	0.76697
Caffeine metabolism	1	0.166667	0.0818101	0.76697
Vitamin B6 metabolism	1	0.166667	0.0818101	0.76697
PPAR signaling pathway	3	0.04	0.0892774	0.774258
AMPK signaling pathway	4	0.0333333	0.0894698	0.774258
Alanine, aspartate and glutamate metabolism	2	0.0540541	0.0956622	0.797185
Allograft rejection	2	0.0526316	0.10008	0.80421
Graft-versus-host disease	2	0.047619	0.118286	0.916857
Alcoholic liver disease	4	0.0283688	0.138286	0.916857
Pyruvate metabolism	2	0.0425532	0.142082	0.916857
Intestinal immune network for IgA production	2	0.0408163	0.151869	0.916857
Breast cancer	4	0.0272109	0.153885	0.916857
Cysteine and methionine metabolism	2	0.04	0.156811	0.916857
Inflammatory mediator regulation of TRP channels	3	0.0306122	0.160582	0.916857
Arginine and proline metabolism	2	0.0392157	0.161785	0.916857
Ovarian steroidogenesis	2	0.0392157	0.161785	0.916857
Autoimmune thyroid disease	2	0.0377358	0.171815	0.916857
Human papillomavirus infection	7	0.021148	0.186625	0.916857
Glucagon signaling pathway	3	0.0280374	0.192123	0.916857
Legionellosis	2	0.0350877	0.192165	0.916857
Glycosphingolipid biosynthesis - ganglio series	1	0.0666667	0.192248	0.916857
Regulation of actin cytoskeleton	5	0.0229358	0.194622	0.916857
Insulin resistance	3	0.0277778	0.195722	0.916857
Pyrimidine metabolism	2	0.0344828	0.197303	0.916857
Viral myocarditis	2	0.0333333	0.207629	0.916857
Wnt signaling pathway	4	0.0239521	0.210138	0.916857
Toxoplasmosis	3	0.0267857	0.210281	0.916857
Nitrogen metabolism	1	0.0588235	0.214942	0.916857
Cortisol synthesis and secretion	2	0.0307692	0.233667	0.916857
Steroid biosynthesis	1	0.05	0.247803	0.916857
Glycosaminoglycan biosynthesis - chondroitin sulfate / dermatan sulfate	1	0.05	0.247803	0.916857
Adipocytokine signaling pathway	2	0.0289855	0.25464	0.916857
Renin secretion	2	0.0289855	0.25464	0.916857
Chemical carcinogenesis - DNA adducts	2	0.0289855	0.25464	0.916857
Renal cell carcinoma	2	0.0289855	0.25464	0.916857
Central carbon metabolism in cancer	2	0.0285714	0.259893	0.916857
Alzheimer disease	7	0.0189189	0.267519	0.916857
p53 signaling pathway	2	0.0273973	0.275657	0.916857
Proximal tubule bicarbonate reclamation	1	0.0434783	0.2793	0.916857
Glycosaminoglycan biosynthesis - heparan sulfate / heparin	1	0.0416667	0.289506	0.916857
alpha-Linolenic acid metabolism	1	0.04	0.299569	0.916857
Antigen processing and presentation	2	0.025641	0.301885	0.916857
Prion disease	5	0.019305	0.302861	0.916857
Drug metabolism - other enzymes	2	0.025	0.312339	0.916857
Fatty acid elongation	1	0.037037	0.319272	0.916857
Collecting duct acid secretion	1	0.037037	0.319272	0.916857
Butanoate metabolism	1	0.0357143	0.328917	0.916857
Pathways in cancer	9	0.0169811	0.332642	0.916857
Complement and coagulation cascades	2	0.0235294	0.33832	0.916857
Linoleic acid metabolism	1	0.0344828	0.338426	0.916857
Hippo signaling pathway - multiple species	1	0.0344828	0.338426	0.916857
Phototransduction	1	0.0344828	0.338426	0.916857
Colorectal cancer	2	0.0232558	0.343484	0.916857
Citrate cycle (TCA cycle)	1	0.0333333	0.347802	0.916857
Gastric cancer	3	0.0202703	0.34796	0.916857
Cell adhesion molecules	3	0.0201342	0.351838	0.916857
Asthma	1	0.0322581	0.357046	0.916857
GABAergic synapse	2	0.0224719	0.358897	0.916857
Bile secretion	2	0.0224719	0.358897	0.916857
Phagosome	3	0.0198675	0.359587	0.916857
Lipid and atherosclerosis	4	0.0186047	0.360897	0.916857
Propanoate metabolism	1	0.03125	0.36616	0.916857
Apoptosis - multiple species	1	0.03125	0.36616	0.916857
Morphine addiction	2	0.021978	0.369102	0.916857
Longevity regulating pathway - worm	2	0.0217391	0.374181	0.916857
Rheumatoid arthritis	2	0.0215054	0.379244	0.916857
Neuroactive ligand-receptor interaction	6	0.0169972	0.381123	0.916857
TGF-beta signaling pathway	2	0.0212766	0.38429	0.916857
Staphylococcus aureus infection	2	0.0210526	0.389319	0.916857
Starch and sucrose metabolism	1	0.0285714	0.392741	0.916857
Fc gamma R-mediated phagocytosis	2	0.0206186	0.399322	0.916857
Mucin type O-glycan biosynthesis	1	0.0277778	0.401354	0.916857
Glycerophospholipid metabolism	2	0.0204082	0.404296	0.916857
Choline metabolism in cancer	2	0.0204082	0.404296	0.916857
Biosynthesis of nucleotide sugars	1	0.027027	0.409845	0.916857
Ras signaling pathway	4	0.0172414	0.41561	0.916857
Melanogenesis	2	0.019802	0.419099	0.916857
Hepatocellular carcinoma	3	0.0179641	0.420926	0.916857
Various types of N-glycan biosynthesis	1	0.025641	0.426472	0.916857
Protein processing in endoplasmic reticulum	3	0.0176471	0.432238	0.916857
NF-kappa B signaling pathway	2	0.0192308	0.433718	0.916857
Glycine, serine and threonine metabolism	1	0.025	0.43461	0.916857
Nicotine addiction	1	0.025	0.43461	0.916857
Ferroptosis	1	0.0243902	0.442634	0.916857
Th17 cell differentiation	2	0.0185185	0.452904	0.916857
ABC transporters	1	0.0222222	0.473616	0.916857
Endocytosis	4	0.0159363	0.475525	0.916857
Pathways of neurodegeneration - multiple diseases	7	0.0151515	0.480162	0.916857
Leukocyte transendothelial migration	2	0.0175439	0.480985	0.916857
Glutamatergic synapse	2	0.0175439	0.480985	0.916857
Type II diabetes mellitus	1	0.0217391	0.481091	0.916857
Other types of O-glycan biosynthesis	1	0.0212766	0.48846	0.916857
Nucleotide excision repair	1	0.0212766	0.48846	0.916857
Amino sugar and nucleotide sugar metabolism	1	0.0204082	0.50289	0.916857
Ether lipid metabolism	1	0.0204082	0.50289	0.916857
Sphingolipid metabolism	1	0.0204082	0.50289	0.916857
Sphingolipid signaling pathway	2	0.0168067	0.50371	0.916857
N-Glycan biosynthesis	1	0.02	0.509953	0.916857
Vibrio cholerae infection	1	0.02	0.509953	0.916857
Platelet activation	2	0.016129	0.525792	0.916857
Fanconi anemia pathway	1	0.0185185	0.537223	0.916857
Proteoglycans in cancer	3	0.0148515	0.546888	0.916857
Regulation of lipolysis in adipocytes	1	0.0178571	0.550289	0.916857
FoxO signaling pathway	2	0.0152672	0.555591	0.916857
Glutathione metabolism	1	0.0175439	0.556684	0.916857
Spliceosome	2	0.0151515	0.55974	0.916857
Endometrial cancer	1	0.0172414	0.562989	0.916857
PI3K-Akt signaling pathway	5	0.0141243	0.56447	0.916857
Vascular smooth muscle contraction	2	0.0149254	0.567956	0.916857
VEGF signaling pathway	1	0.0169492	0.569205	0.916857
Apoptosis	2	0.0148148	0.572023	0.916857
Long-term depression	1	0.0166667	0.575334	0.916857
Mineral absorption	1	0.0166667	0.575334	0.916857
Systemic lupus erythematosus	2	0.0147059	0.576062	0.916857
Insulin signaling pathway	2	0.0145985	0.580074	0.916857
Arachidonic acid metabolism	1	0.0163934	0.581376	0.916857
Longevity regulating pathway - multiple species	1	0.016129	0.587333	0.916857
Apelin signaling pathway	2	0.0143885	0.588016	0.916857
Measles	2	0.0143885	0.588016	0.916857
Lysine degradation	1	0.015873	0.593205	0.916857
GnRH secretion	1	0.015625	0.598995	0.916857
Cytokine-cytokine receptor interaction	4	0.0135593	0.603824	0.916857
Inflammatory bowel disease	1	0.0153846	0.604703	0.916857
Human T-cell leukemia virus 1 infection	3	0.0135135	0.611441	0.916857
Fc epsilon RI signaling pathway	1	0.0147059	0.621349	0.916857
Phospholipase D signaling pathway	2	0.0135135	0.622385	0.916857
Hippo signaling pathway - fly	1	0.0142857	0.632059	0.916857
Epithelial cell signaling in Helicobacter pylori infection	1	0.0142857	0.632059	0.916857
Adherens junction	1	0.0140845	0.637301	0.916857
Biosynthesis of cofactors	2	0.0130719	0.640515	0.916857
Melanoma	1	0.0138889	0.642468	0.916857
Non-small cell lung cancer	1	0.0138889	0.642468	0.916857
Oxytocin signaling pathway	2	0.012987	0.644059	0.916857
Cellular senescence	2	0.0128205	0.651064	0.916857
Glioma	1	0.0133333	0.657537	0.916857
Necroptosis	2	0.0125786	0.661369	0.916857
Pertussis	1	0.0131579	0.662419	0.916857
Leishmaniasis	1	0.0131579	0.662419	0.916857
Calcium signaling pathway	3	0.0125	0.664127	0.916857
Arrhythmogenic right ventricular cardiomyopathy	1	0.012987	0.667231	0.916857
MicroRNAs in cancer	2	0.0124224	0.668105	0.916857
Synaptic vesicle cycle	1	0.0128205	0.671976	0.916857
EGFR tyrosine kinase inhibitor resistance	1	0.0126582	0.676654	0.916857
Ribosome biogenesis in eukaryotes	1	0.0126582	0.676654	0.916857
RNA degradation	1	0.0126582	0.676654	0.916857
Shigellosis	3	0.0121951	0.680512	0.916857
cGMP-PKG signaling pathway	2	0.011976	0.687669	0.920503
ErbB signaling pathway	1	0.0117647	0.703364	0.920503
Insulin secretion	1	0.0116279	0.707597	0.920503
ECM-receptor interaction	1	0.0113636	0.715886	0.920503
Gap junction	1	0.0113636	0.715886	0.920503
PD-L1 expression and PD-1 checkpoint pathway in cancer	1	0.011236	0.719943	0.920503
Hypertrophic cardiomyopathy	1	0.0111111	0.723942	0.920503
Tuberculosis	2	0.0111732	0.723983	0.920503
Th1 and Th2 cell differentiation	1	0.0108696	0.731772	0.920503
Axon guidance	2	0.010989	0.732492	0.920503
Amyotrophic lateral sclerosis	4	0.0114286	0.73499	0.920503
GnRH signaling pathway	1	0.0107527	0.735604	0.920503
Dilated cardiomyopathy	1	0.0104167	0.746777	0.920503
Prostate cancer	1	0.0103093	0.750396	0.920503
Aldosterone synthesis and secretion	1	0.0102041	0.753964	0.920503
Diabetic cardiomyopathy	2	0.0105263	0.75411	0.920503
Hematopoietic cell lineage	1	0.010101	0.757482	0.920503
Viral protein interaction with cytokine and cytokine receptor	1	0.01	0.760949	0.920503
AGE-RAGE signaling pathway in diabetic complications	1	0.01	0.760949	0.920503
Chagas disease	1	0.00980392	0.767738	0.923749
Toll-like receptor signaling pathway	1	0.00961538	0.774335	0.926731
Focal adhesion	2	0.00995025	0.781389	0.928106
Epstein-Barr virus infection	2	0.00990099	0.783734	0.928106
Rap1 signaling pathway	2	0.00952381	0.801719	0.934193
Cholinergic synapse	1	0.00884956	0.801798	0.934193
Serotonergic synapse	1	0.00877193	0.804637	0.934193
Neurotrophin signaling pathway	1	0.00840336	0.818239	0.934193
Growth hormone synthesis, secretion and action	1	0.00840336	0.818239	0.934193
Oxidative phosphorylation	1	0.00826446	0.823413	0.934193
Thyroid hormone signaling pathway	1	0.00826446	0.823413	0.934193
cAMP signaling pathway	2	0.00904977	0.824299	0.934193
Human cytomegalovirus infection	2	0.00888889	0.831926	0.934193
Purine metabolism	1	0.00793651	0.835719	0.934193
Natural killer cell mediated cytotoxicity	1	0.00793651	0.835719	0.934193
Coronavirus disease - COVID-19	2	0.00862069	0.844564	0.934193
Dopaminergic synapse	1	0.00757576	0.849368	0.934193
Ribosome	1	0.00746269	0.853663	0.934193
Estrogen signaling pathway	1	0.00724638	0.861892	0.934193
Fluid shear stress and atherosclerosis	1	0.00724638	0.861892	0.934193
Ubiquitin mediated proteolysis	1	0.0070922	0.867762	0.934193
Autophagy - animal	1	0.0070922	0.867762	0.934193
Retrograde endocannabinoid signaling	1	0.0070922	0.867762	0.934193
Parkinson disease	2	0.00790514	0.87751	0.939903
Adrenergic signaling in cardiomyocytes	1	0.00666667	0.883927	0.939903
Non-alcoholic fatty liver disease	1	0.00662252	0.885598	0.939903
Hepatitis C	1	0.00636943	0.895132	0.945562
JAK-STAT signaling pathway	1	0.00617284	0.902473	0.948861
Influenza A	1	0.00584795	0.914425	0.956956
Huntington disease	2	0.00682594	0.923238	0.961706
NOD-like receptor signaling pathway	1	0.00546448	0.928132	0.962131
Alcoholism	1	0.00534759	0.932198	0.962131
Chemokine signaling pathway	1	0.00520833	0.936962	0.962632
Viral carcinogenesis	1	0.00490196	0.947084	0.968609
Human immunodeficiency virus 1 infection	1	0.00471698	0.95292	0.970167
Thermogenesis	1	0.00456621	0.957499	0.970439
Salmonella infection	1	0.00401606	0.972619	0.981342
Olfactory transduction	2	0.0045977	0.986902	0.991308
Herpes simplex virus 1 infection	1	0.0020202	0.999304	0.999304
