# Supplementary material for: High-throughput sequencing reveals Jatrorrhizine inhibits colorectal cancer growth by ferroptosis-related genes
Source: BMC Med Genomics. 2023 Sep 14;16:217. doi: 10.1186/s12920-023-01619-3 (PMC10500743; doi:10.1186/s12920-023-01619-3)
Supplement: Supplementary file 4 — Supplementary Material 4 [file 12920_2023_1619_MOESM4_ESM.xlsx]

## Sheet: Sheet1
A list of the 424 differentially expressed genes associated with COAD in TCGA
gene	conMean	treatMean	logFC	pValue	fdr
RPL8	698.16	1440.31	1.04475	8.09238e-15	3.11395e-14
IREB2	5.93706	5.54512	-0.0985297	0.0031921	0.00414973
ATP5MC3	109.037	78.5256	-0.473583	6.12543e-11	1.54258e-10
CS	37.8918	35.4006	-0.0981121	0.0174814	0.0209168
EMC2	5.2674	6.77046	0.362161	4.03305e-05	6.31888e-05
ACSF2	16.4791	6.15572	-1.42064	4.27234e-17	2.11855e-16
NOX1	44.312	81.7725	0.883917	0.00680252	0.00841134
CYBB	13.0355	10.3235	-0.33652	1.09959e-05	1.81753e-05
NOX4	0.0495707	0.543055	3.45354	3.12227e-20	3.06492e-19
NOX5	0.015761	0.0153761	-0.0356663	0.000935833	0.00127517
DUOX1	0.340893	0.648393	0.927551	0.00313595	0.00408778
G6PD	9.63822	16.3174	0.759576	7.81153e-14	2.62752e-13
PGD	32.6556	53.6329	0.71579	3.65035e-13	1.13279e-12
VDAC2	42.1299	33.9503	-0.311419	1.68813e-07	3.18427e-07
FLT3	0.402968	0.144493	-1.47967	3.21882e-19	2.34584e-18
SCP2	31.9055	16.4709	-0.953885	1.0491e-22	2.2937e-21
TP53	12.7581	22.1571	0.796348	2.87e-09	6.24648e-09
ACSL4	5.0157	11.0055	1.1337	5.27453e-12	1.44974e-11
LPCAT3	7.88217	3.75208	-1.0709	5.60837e-19	3.79947e-18
NRAS	23.1243	21.9404	-0.0758162	0.0220631	0.025947
KRAS	11.9415	8.934	-0.418603	4.21517e-12	1.17878e-11
HRAS	12.0954	18.0236	0.575425	4.76526e-08	9.55037e-08
TF	0.0561244	0.0550541	-0.0277773	1.10503e-08	2.31096e-08
TFRC	38.5415	64.7056	0.747478	3.11688e-06	5.39288e-06
TFR2	0.15541	1.15096	2.88869	9.02295e-20	7.89098e-19
SLC38A1	22.4115	26.676	0.251305	0.0409245	0.0466462
SLC1A5	35.0506	82.4534	1.23414	1.68313e-19	1.34931e-18
GLS2	0.0171	0.109801	2.68282	1.93512e-19	1.52589e-18
GOT1	47.4787	30.6501	-0.631388	5.49886e-14	1.87585e-13
CARS1	4.2989	6.12007	0.509579	8.07621e-14	2.69768e-13
KEAP1	23.3737	30.3587	0.377225	9.75212e-09	2.04837e-08
HMOX1	38.7201	13.1139	-1.56199	7.17624e-19	4.66456e-18
NCOA4	83.2817	46.4667	-0.8418	9.61762e-23	2.20289e-21
ALOX12	0.493659	0.469678	-0.0718421	0.00151851	0.00203455
ALOX12B	0.203212	0.186378	-0.124755	0.00036496	0.000517834
ALOXE3	0.00934634	0.0993233	3.40966	3.10803e-12	8.79389e-12
PHKG2	2.8768	3.98826	0.471294	2.95835e-07	5.53684e-07
ACO1	11.3187	10.4576	-0.114153	0.0178483	0.0211976
ULK1	5.05693	6.11476	0.274032	0.00379285	0.00489104
ATG3	8.72789	10.5164	0.268942	1.02445e-05	1.69917e-05
ATG4D	17.6625	11.1437	-0.664453	6.19438e-13	1.85062e-12
BECN1	11.0282	10.0605	-0.132499	0.000534796	0.000752154
GABARAPL2	26.531	22.4555	-0.240615	1.52288e-05	2.47467e-05
GABARAPL1	11.4383	6.91093	-0.726918	6.40419e-15	2.48421e-14
ATG16L1	6.15416	8.75652	0.508796	3.39093e-16	1.55337e-15
WIPI1	10.9473	8.78311	-0.317771	6.89518e-06	1.1556e-05
WIPI2	7.61955	10.7266	0.493414	1.27462e-13	4.22823e-13
SNX4	19.0198	14.8933	-0.352839	2.3692e-08	4.87002e-08
ATG13	11.3826	10.4076	-0.129183	0.000644238	0.00090081
SAT1	117.99	154.381	0.387838	0.00680252	0.00841134
EGFR	9.16689	5.80527	-0.659069	1.90073e-12	5.50755e-12
MAPK3	76.1376	39.7776	-0.936655	9.44975e-19	5.9807e-18
MAPK1	26.4057	22.8454	-0.208948	3.82333e-06	6.59147e-06
BID	6.89715	14.8138	1.10287	5.78083e-20	5.34727e-19
ZEB1	5.58736	2.21742	-1.33328	5.94523e-09	1.26533e-08
DPP4	4.15211	3.35187	-0.308877	0.0247051	0.0288426
CDKN2A	0.245746	2.23183	3.18298	1.17518e-17	6.42344e-17
SOCS1	2.77699	4.70145	0.759585	0.00608657	0.00760426
CDO1	0.892498	0.306686	-1.54109	1.7966e-14	6.54671e-14
MYB	11.2346	15.8854	0.49976	0.000136429	0.000205713
CHAC1	1.66501	5.36153	1.68711	1.08719e-15	4.71116e-15
LINC00472	0.0692512	0.0652603	-0.0856349	1.48106e-13	4.87937e-13
PRKAA2	0.954105	0.3226	-1.5644	1.79158e-15	7.6261e-15
PRKAA1	14.366	13.6377	-0.0750576	0.0347116	0.0400391
ELAVL1	9.8074	15.6426	0.673539	7.50293e-22	1.20297e-20
ABCC1	5.05878	11.4131	1.17383	4.78796e-19	3.29001e-18
ACVR1B	20.7189	16.4514	-0.332735	4.83127e-06	8.2699e-06
TGFBR1	6.13774	8.68583	0.500956	0.000435631	0.000614482
EPAS1	44.7003	20.6196	-1.11627	4.31835e-21	5.32597e-20
HILPDA	2.69763	15.9599	2.56469	3.5752e-25	2.27639e-23
IFNG	0.189956	0.39652	1.06173	0.00182146	0.00243367
ANO6	6.17174	10.4361	0.757835	1.09019e-09	2.48521e-09
LPIN1	2.25206	3.97462	0.819571	5.81513e-10	1.37112e-09
HMGB1	26.0061	43.9839	0.758128	3.76635e-11	9.68778e-11
TNFAIP3	12.5844	12.0246	-0.0656572	0.0354234	0.0407623
MIOX	0.0227976	0.305825	3.74575	1.13034e-11	3.02052e-11
TAZ	2.66879	5.61127	1.07214	2.2091e-18	1.31183e-17
MTDH	17.0022	27.8919	0.714123	4.02911e-14	1.40435e-13
IDH1	48.758	44.9117	-0.118545	0.0108864	0.0132566
PANX1	4.53748	6.58271	0.536789	2.17745e-10	5.21072e-10
DNAJB6	5.46917	6.44556	0.236986	0.000246875	0.000356598
LONP1	15.226	29.2901	0.943877	2.52755e-17	1.30726e-16
PTGS2	1.57791	4.36545	1.46812	0.0410329	0.0466591
DUSP1	109.042	57.9868	-0.911082	3.17535e-11	8.30079e-11
SRXN1	0.010961	0.256546	4.54877	1.43199e-07	2.72247e-07
GPX2	223.024	480.986	1.1088	6.98802e-11	1.75064e-10
SELENOS	28.9635	20.9133	-0.469813	4.31427e-12	1.19952e-11
ANGPTL7	1.63596	0.142202	-3.52413	2.74141e-23	1.01432e-21
SLC7A11	0.401746	3.19798	2.99281	1.40593e-22	2.81772e-21
DDIT4	8.20184	28.1836	1.78083	6.69454e-18	3.74427e-17
ASNS	0.0860341	0.294672	1.77613	2.70758e-15	1.10368e-14
TSC22D3	24.1924	10.8035	-1.16306	2.87e-09	6.24648e-09
DDIT3	5.03194	10.4464	1.05382	2.52059e-13	8.0827e-13
JDP2	4.91513	3.6977	-0.410602	2.81648e-08	5.74037e-08
SESN2	15.7416	7.37987	-1.09291	1.04964e-19	8.85748e-19
SLC1A4	5.9539	10.6001	0.83217	2.02415e-12	5.83005e-12
PCK2	47.3688	27.3295	-0.793476	3.99252e-12	1.12304e-11
TXNIP	340.288	130.54	-1.38226	1.7141e-20	1.9174e-19
VLDLR	1.1304	0.580248	-0.962094	3.6899e-10	8.74305e-10
GPT2	4.37041	14.1399	1.69393	1.14733e-21	1.72458e-20
PSAT1	4.53185	32.253	2.83126	5.51643e-23	1.56083e-21
LURAP1L	9.33894	11.3938	0.286923	0.0101891	0.012439
SLC7A5	4.89819	45.0988	3.20277	3.78609e-25	2.27639e-23
HERPUD1	39.2758	23.6329	-0.732842	2.64875e-15	1.08893e-14
SLC3A2	18.2396	41.7254	1.19385	1.27548e-21	1.80442e-20
ATF4	85.1004	111.166	0.385478	7.58449e-07	1.37666e-06
ZNF419	0.405922	0.573068	0.497503	0.000887255	0.00121241
TRIB3	2.02563	30.6114	3.91763	4.77598e-26	5.74312e-24
ZFP69B	0.405554	1.11719	1.46191	5.00665e-17	2.45735e-16
ATP6V1G2	0.476468	0.11276	-2.07912	6.32277e-20	5.73821e-19
VEGFA	4.23162	13.1422	1.63493	5.28036e-23	1.56083e-21
GDF15	11.3101	106.743	3.23846	1.22121e-22	2.55393e-21
TUBE1	1.23853	2.0411	0.720722	8.65987e-10	1.99301e-09
ARRDC3	10.8143	13.5788	0.328415	0.0411414	0.0466722
CEBPG	28.9495	27.2047	-0.0896811	0.0243909	0.028545
EIF2S1	11.4982	17.6562	0.618776	7.1195e-12	1.92386e-11
IL6	1.06923	2.12486	0.9908	0.000419714	0.000593772
CXCL2	3.88992	21.6522	2.4767	3.22581e-16	1.49194e-15
RELA	18.4909	20.7582	0.166867	2.19336e-05	3.50501e-05
HSD17B11	89.1067	40.6642	-1.13178	2.03562e-19	1.5299e-18
AGPAT3	12.0596	9.84008	-0.293438	3.61356e-07	6.7109e-07
FTL	2624.66	3137.14	0.25732	0.0129175	0.0156506
MAFG	6.50936	9.54253	0.551857	9.21729e-11	2.262e-10
IL33	7.18692	15.5902	1.1172	0.0321174	0.0372252
SLC40A1	88.2499	63.4235	-0.476577	1.83811e-05	2.9471e-05
GPX4	62.4951	96.8352	0.631788	4.24906e-09	9.1241e-09
HAMP	0.0541439	0.181115	1.74204	1.33156e-07	2.54159e-07
NFE2L2	23.2214	20.3619	-0.189585	0.000196422	0.000288926
DRD5	0.72898	0.137792	-2.40338	1.51303e-09	3.40079e-09
DRD4	0.354439	0.701589	0.985089	0.00022461	0.000326397
MAP3K5	5.62959	7.20958	0.356886	0.0175334	0.020927
SLC2A1	12.7382	46.4375	1.86613	3.13708e-17	1.60525e-16
SLC2A3	3.07446	6.39325	1.05622	0.00145667	0.00195715
SLC2A8	6.30315	13.193	1.06563	8.57097e-11	2.12507e-10
SLC2A12	0.36848	1.55741	2.07949	5.69204e-11	1.44098e-10
EIF2AK4	3.58989	4.47566	0.318161	1.54192e-05	2.49718e-05
TFAP2C	0.721117	1.50913	1.06541	0.000326036	0.000465351
NNMT	8.8417	16.845	0.929923	0.000152385	0.000226926
PLIN4	10.072	1.88467	-2.41796	5.82036e-15	2.29475e-14
HIC1	1.69861	1.26387	-0.426508	1.56119e-05	2.51991e-05
STMN1	13.7393	28.9656	1.07603	2.79231e-15	1.11925e-14
RRM2	4.98092	15.3855	1.62709	3.65323e-21	4.74919e-20
CAPG	44.115	78.59	0.833076	1.87916e-09	4.18461e-09
HNF4A	51.4757	47.0837	-0.128665	0.0217154	0.0256008
NGB	0.707127	0.0323332	-4.45088	1.50311e-29	7.22996e-27
YWHAE	125.576	149.594	0.252492	0.00452562	0.00580486
GABPB1	2.45875	3.76541	0.61488	1.55626e-14	5.75815e-14
AURKA	6.42352	20.392	1.66657	4.74266e-22	8.14722e-21
RIPK1	6.71679	4.66363	-0.526319	6.86865e-17	3.30382e-16
PRDX1	91.2122	141.277	0.631225	1.20188e-12	3.52502e-12
AKR1C1	0.855171	0.508767	-0.749206	3.43623e-09	7.41179e-09
AKR1C2	1.64913	0.605011	-1.44667	1.98534e-19	1.5299e-18
AKR1C3	36.3746	18.2751	-0.993053	1.58559e-12	4.62223e-12
RB1	7.72306	11.6072	0.587778	3.71943e-07	6.88095e-07
HSF1	14.2635	24.9321	0.805681	5.19792e-15	2.06628e-14
GCLC	4.57587	5.87699	0.361031	5.79814e-06	9.78563e-06
SQSTM1	27.1307	33.6356	0.310062	0.000150381	0.000224638
NQO1	33.6722	73.6364	1.12886	1.63007e-09	3.64682e-09
MUC1	45.4175	36.4497	-0.317343	0.00299416	0.00392423
MT1G	471.645	47.7143	-3.30521	3.07492e-20	3.06492e-19
FANCD2	1.2579	3.18838	1.34181	1.78608e-20	1.9525e-19
HSPA5	146.026	199.402	0.449452	8.67795e-08	1.69679e-07
HELLS	0.959112	3.26624	1.76786	4.09158e-20	3.9361e-19
SCD	21.1874	114.56	2.43483	4.09856e-21	5.18792e-20
FADS2	1.35055	5.29461	1.97098	6.28389e-08	1.24899e-07
SRC	20.1462	23.3294	0.211638	0.0343837	0.0397562
STAT3	23.5308	20.5401	-0.196108	0.00383946	0.00493791
PML	4.30167	7.34671	0.7722	2.74301e-10	6.53161e-10
NFS1	3.35043	5.76592	0.783202	2.73093e-14	9.65866e-14
CDKN1A	118.315	58.3344	-1.02022	2.79232e-15	1.11925e-14
ENPP2	7.04006	2.85586	-1.30166	6.37599e-19	4.20116e-18
FH	54.9782	47.6288	-0.207027	7.76398e-05	0.000119695
CISD2	3.13387	4.33639	0.46855	4.31989e-09	9.23497e-09
ISCU	19.341	17.3507	-0.156666	0.00572097	0.00718483
ACSL3	12.7504	16.0116	0.328566	0.000333667	0.000474834
OTUB1	16.6677	21.4252	0.362253	1.08471e-06	1.93957e-06
CD44	13.3652	38.1749	1.51415	8.53321e-23	2.09739e-21
LINC00336	0.0608171	0.112533	0.887794	0.0392838	0.0450967
BRD4	6.76238	8.89342	0.395208	2.09345e-09	4.64033e-09
PRDX6	212.518	84.8745	-1.32418	4.03931e-22	7.19595e-21
NF2	4.74607	6.52203	0.458587	6.32249e-08	1.25149e-07
ARNTL	2.22941	1.43665	-0.633952	9.42022e-11	2.30006e-10
JUN	65.999	88.8966	0.429684	0.00189348	0.00251593
CA9	0.637115	34.2428	5.74811	4.67039e-20	4.40482e-19
TMBIM4	4.46739	3.50299	-0.350845	0.000802344	0.00110265
LAMP2	14.9815	20.1478	0.427447	0.000138257	0.000207818
ZFP36	125.06	96.7298	-0.370593	0.000735213	0.0010162
PROM2	12.1099	5.69019	-1.08963	9.31742e-13	2.7495e-12
CHMP5	44.8833	36.0326	-0.316875	5.44747e-06	9.22618e-06
CHMP6	10.2118	7.15642	-0.512922	3.15381e-13	9.98015e-13
CAV1	40.145	11.8164	-1.76443	3.48449e-16	1.58117e-15
GCLM	3.997	5.10769	0.353754	0.00107217	0.00145271
GSS	14.7437	21.889	0.570104	3.93299e-08	7.9486e-08
HMGCR	22.4132	18.6657	-0.26396	0.000633952	0.000889012
CRYAB	12.4539	2.62162	-2.24807	4.00181e-17	2.00507e-16
FDFT1	37.7298	50.6857	0.425872	0.00962345	0.0117783
HSBP1	11.1334	14.888	0.419257	1.61958e-08	3.37237e-08
ACACA	3.66671	7.05691	0.944549	2.24039e-15	9.37068e-15
SQLE	7.2832	26.0537	1.83884	2.15612e-18	1.31183e-17
VDAC3	36.439	44.1992	0.278538	0.00832983	0.0102472
POR	20.9301	26.388	0.3343	0.00570179	0.00717948
YAP1	11.0306	18.3015	0.730449	3.24696e-11	8.44209e-11
MAP1LC3B	18.6946	16.8517	-0.149728	0.00215435	0.00285466
CP	1.96634	0.563656	-1.80262	1.95896e-20	2.04858e-19
MAP1LC3C	0.257893	0.0819019	-1.6548	7.57289e-12	2.03495e-11
PCBP2	13.3944	20.8157	0.636041	2.13345e-17	1.12768e-16
PARK7	57.6985	78.0792	0.436404	1.11283e-09	2.52485e-09
ACSL1	6.45159	9.10742	0.497388	0.00239939	0.00317062
LCN2	96.7904	473.831	2.29144	4.18473e-08	8.42199e-08
SIRT3	3.98103	3.55919	-0.161593	0.0011854	0.00160162
WWTR1	6.49364	3.70942	-0.807833	5.25238e-06	8.95885e-06
ENO1	162.131	304.44	0.909001	1.41142e-16	6.7217e-16
DECR1	23.3799	15.9246	-0.554011	5.69717e-12	1.55701e-11
ECH1	68.2059	47.6088	-0.518667	2.92579e-11	7.73245e-11
DHODH	1.5945	2.71684	0.768826	4.26336e-18	2.44128e-17
STK11	7.8772	10.0811	0.355893	9.40178e-05	0.000143109
MDM2	2.5631	4.29663	0.745319	0.0001055	0.00016008
TIGAR	0.557241	1.01514	0.865307	1.12826e-07	2.17949e-07
FSCN1	6.63015	21.2737	1.68195	8.73069e-08	1.70019e-07
XRCC6	96.9328	111.096	0.196752	0.000649439	0.00090545
CCT3	51.4996	108.717	1.07795	4.89118e-23	1.56083e-21
SKP2	1.06797	2.55817	1.26025	2.20909e-18	1.31183e-17
MEF2C	2.53512	1.04943	-1.27245	9.35726e-19	5.9807e-18
ERBB2	34.7062	32.8607	-0.0788316	5.45697e-08	1.08913e-07
CTSB	71.614	98.7548	0.463609	0.000238551	0.000345611
PKM	80.0813	167.073	1.06094	3.01221e-18	1.76692e-17
CDC25A	2.38549	6.06351	1.34587	3.38259e-18	1.96027e-17
NR1H4	4.9157	0.381579	-3.68734	2.24245e-19	1.65942e-18
RACK1	179.781	298.053	0.729326	1.92394e-13	6.29534e-13
RPL7	191.054	343.966	0.848283	2.64711e-13	8.4322e-13
RPS3A	135.63	197.76	0.544073	0.0129973	0.0157077
CTH	3.86797	3.40219	-0.185114	8.22082e-05	0.000126333
PRNP	42.9837	26.5806	-0.693418	0.00591606	0.00741048
SLC11A2	4.85025	11.8404	1.28759	4.9977e-21	6.00973e-20
SLC39A14	27.7496	26.0443	-0.0914972	0.0285184	0.033214
ACSL6	0.0475829	1.11612	4.55191	8.27978e-10	1.9147e-09
SAT2	24.1667	18.7383	-0.367029	0.000170085	0.000251726
PTEN	9.88596	7.5264	-0.39342	7.43037e-14	2.51691e-13
GSK3B	3.39672	4.71506	0.473135	2.04213e-10	4.91133e-10
PRKCB	2.64571	0.621216	-2.09049	2.77443e-22	5.1327e-21
SREBF1	13.9185	18.8603	0.43835	0.00531207	0.0067417
NEAT1	8.7087	35.3902	2.02282	0.000818376	0.00112148
PSEN1	16.5789	10.7086	-0.63058	2.3005e-17	1.20276e-16
AHCY	36.525	123.471	1.75722	1.20972e-21	1.76326e-20
SPARC	71.6568	220.113	1.61907	2.21154e-13	7.13926e-13
MAT2A	31.0075	37.3378	0.268018	6.33958e-05	9.83657e-05
MYCN	0.279483	1.69134	2.59734	7.16584e-08	1.40684e-07
GPD2	13.1025	9.7615	-0.424666	3.15123e-09	6.82766e-09
FOXC1	0.65671	1.78621	1.44358	0.000202919	0.000297574
STYK1	9.57084	3.18504	-1.58733	2.37645e-21	3.1752e-20
RBMS1	2.38648	2.31551	-0.043551	0.0402795	0.0461297
NKAP	1.59983	2.54545	0.670005	3.01747e-12	8.58819e-12
PIR	3.04354	5.06146	0.733804	1.34582e-06	2.37993e-06
PVT1	0.0943829	0.975304	3.36925	3.96165e-26	5.74312e-24
VDAC1	99.2156	133.488	0.428073	8.45639e-09	1.784e-08
IDH2	72.9018	107.518	0.560547	1.81112e-05	2.91353e-05
NFKB1	13.778	12.6456	-0.123722	0.0065595	0.00815276
DLD	29.5365	24.3102	-0.280939	4.14975e-07	7.64762e-07
DKK1	0.0839439	1.15212	3.77873	0.00518327	0.00659564
HNRNPA1	69.9592	122.754	0.81118	3.45197e-19	2.47821e-18
LIFR	2.44103	0.304888	-3.00114	1.94739e-24	9.36694e-23
SNAI2	2.70875	2.36734	-0.194362	0.000250603	0.000360898
STUB1	11.3545	15.848	0.481028	0.00305886	0.00399813
MDM4	2.31263	3.95506	0.774166	9.73166e-07	1.75316e-06
GPX3	48.0154	10.3135	-2.21896	4.94987e-22	8.20996e-21
GSTZ1	3.38587	2.2802	-0.570367	2.51023e-09	5.51333e-09
HCAR1	0.0418902	0.549032	3.7122	1.84797e-06	3.25595e-06
RETREG1	15.6097	7.18381	-1.11962	1.72445e-14	6.33177e-14
USP35	0.855693	1.44674	0.757644	4.43275e-12	1.22538e-11
ADAMTS9-AS1	0.597044	0.112459	-2.40844	1.96493e-15	8.29063e-15
PGM5P3-AS1	0.0263854	0.00833044	-1.66327	7.78421e-16	3.43505e-15
DDR2	7.428	2.51794	-1.56073	1.39223e-14	5.19119e-14
YY1	13.7429	15.6682	0.189151	9.29579e-05	0.000141945
SPHK1	0.9293	3.72247	2.00204	3.02546e-11	7.95217e-11
EFEMP1	19.7681	8.52252	-1.21382	8.4499e-15	3.22572e-14
FBLN1	41.0183	14.1167	-1.53887	1.76641e-17	9.54653e-17
PDK4	39.4693	4.47613	-3.14041	5.84703e-25	3.12491e-23
CD82	9.60647	15.9953	0.735566	1.15387e-10	2.78899e-10
MGST1	23.5451	16.9415	-0.474869	1.16257e-06	2.0711e-06
EMP1	51.0179	16.7122	-1.6101	1.85186e-17	9.89716e-17
SMG9	3.26341	5.34562	0.711977	8.26147e-18	4.56755e-17
HDDC3	1.20305	1.55466	0.369896	0.000287824	0.000412033
YY2	0.117859	0.34094	1.53246	1.68015e-16	7.92305e-16
CISD3	28.6477	24.8553	-0.204866	0.00105158	0.00142884
HULC	0.0217829	0.0762414	1.80738	0.019872	0.0234851
ESR1	0.129761	0.0788195	-0.719233	2.19814e-14	7.86802e-14
EP300	10.2314	8.71125	-0.232057	0.000204243	0.000298605
TFAP2A	0.0653927	0.806497	3.62447	2.1253e-14	7.68625e-14
KDM5C	13.8341	19.3069	0.480886	2.11739e-06	3.69008e-06
UBE2D3	31.1557	26.2364	-0.247922	5.39976e-07	9.91331e-07
ALAS2	0.229715	0.118461	-0.955429	3.81101e-05	5.9905e-05
DDB1	16.9475	20.9592	0.306517	9.70135e-10	2.22207e-09
CCL5	33.7299	14.8652	-1.18209	4.80626e-11	1.22969e-10
RBX1	14.2619	16.2539	0.188618	0.00279742	0.0036764
CUL4A	10.375	20.6087	0.990136	1.95914e-20	2.04858e-19
CUL4B	7.18687	10.235	0.510074	2.44504e-08	5.00452e-08
NFE2L1	60.9626	37.0101	-0.720005	1.00239e-20	1.17598e-19
PDSS2	8.63064	8.02383	-0.105175	0.00822274	0.0101414
SETDB1	2.85238	4.12654	0.532766	3.32495e-13	1.04372e-12
H1-4	0.127244	15.3845	6.91773	3.34165e-13	1.04372e-12
SEMA5A	6.0716	5.10385	-0.25049	0.00320344	0.00415325
DCAF8	3.87947	4.68329	0.271665	0.00852025	0.0104547
H1-5	0.0860049	14.7234	7.41947	1.04836e-10	2.54678e-10
CYGB	8.51765	5.27653	-0.690866	2.18951e-12	6.26879e-12
H1-2	78.2262	42.5206	-0.879489	5.81094e-17	2.8233e-16
WDR76	2.38161	4.11177	0.787823	6.38937e-09	1.35387e-08
COMMD10	7.67938	10.636	0.469893	1.15064e-05	1.8954e-05
H1-10	35.14	47.4054	0.431936	0.0063665	0.00793338
MIR324	0.407968	1.50882	1.88689	0.000183403	0.000270604
ABCB6	0.0380366	0.282416	2.89236	9.73172e-20	8.35885e-19
FXN	0.836198	1.44445	0.788608	5.36221e-14	1.8423e-13
LTF	2.75788	1.50671	-0.872157	0.000119894	0.00018135
NEDD4	1.52493	2.53481	0.733136	4.06254e-06	6.97887e-06
NEDD4L	4.27957	2.03115	-1.07517	1.04472e-20	1.19645e-19
ACADSB	7.96069	4.98647	-0.674874	2.13153e-13	6.92748e-13
ADIPOR1	34.3034	43.3615	0.338065	7.88966e-10	1.8422e-09
JAM3	3.26786	1.15075	-1.50577	6.23947e-15	2.43999e-14
ETV4	0.809756	35.5697	5.45702	2.6918e-26	5.74312e-24
H2AX	26.1976	59.0275	1.17195	1.0575e-14	4.00517e-14
KDM4A	5.32177	3.91354	-0.443432	6.40951e-10	1.50389e-09
RHOT1	4.32176	6.00217	0.473863	6.59905e-08	1.30088e-07
STOML2	60.5926	92.3457	0.607903	4.78708e-13	1.44817e-12
METTL14	3.26477	3.01296	-0.115799	0.00370116	0.00478564
DAZAP1	11.3819	17.2093	0.596454	1.74915e-15	7.51197e-15
YTHDF2	19.2183	21.9461	0.191485	5.91333e-05	9.20489e-05
SLIRP	12.3621	16.2407	0.393687	6.70135e-05	0.000103645
ZSCAN25	2.44743	2.81462	0.201668	0.0131986	0.0159111
ALKBH5	24.2146	21.1309	-0.196522	8.62411e-05	0.000132108
SCGB1D2	0.0839683	0.0437087	-0.941925	2.19847e-23	9.50128e-22
GABPB1-AS1	0.532259	1.25506	1.23756	3.342e-07	6.23063e-07
NOTCH2	5.19683	4.66068	-0.157093	0.00492974	0.0063064
TYRO3	0.395549	1.56494	1.98418	6.00959e-19	4.01474e-18
TRPV4	0.232617	0.752267	1.69329	3.42019e-11	8.84468e-11
ATF6	8.11026	9.4699	0.223601	0.000659958	0.000914812
FZD7	8.55052	6.04145	-0.501117	0.00515253	0.00657392
BSG	422.9	227.777	-0.892694	1.11356e-14	4.18455e-14
FXR1	5.2674	7.41129	0.492634	8.95325e-11	2.20847e-10
SIRT6	22.4256	13.991	-0.68065	4.24057e-13	1.29918e-12
TTBK2	0.634524	0.538592	-0.236482	3.37324e-05	5.33726e-05
ITGB8	0.756798	1.91254	1.33751	2.16517e-09	4.77728e-09
LASP1	67.4748	50.4313	-0.42003	1.26722e-09	2.86166e-09
CEP290	0.351744	0.641259	0.866381	1.50031e-05	2.45459e-05
COPZ1	39.642	56.6379	0.514737	4.68817e-14	1.62231e-13
HLF	1.89247	0.377097	-2.32727	3.06855e-16	1.43298e-15
PCDHB14	0.7836	1.76978	1.17538	8.19503e-10	1.90425e-09
CERS6-AS1	0.0148098	0.0396006	1.41898	7.42221e-07	1.3523e-06
LINC01833	0.0147756	0.361284	4.61184	8.99636e-08	1.74486e-07
PCDHB7	0.327212	0.258098	-0.342308	0.000139177	0.000208549
PCDHB9	0.147124	0.563666	1.9378	1.47682e-07	2.79666e-07
ARL2BP	0.257637	0.661297	1.35996	0.00243878	0.00321384
PCDHB6	0.149761	0.117623	-0.348486	1.28665e-07	2.46564e-07
FAM172A	3.83012	3.55827	-0.106212	0.0226424	0.0265634
NLGN1	0.233032	0.0258328	-3.17325	9.08956e-22	1.41035e-20
TXNDC15	9.35807	7.70121	-0.281126	3.10919e-05	4.93572e-05
PTTG1IP	129.002	88.7065	-0.54028	2.94742e-14	1.03482e-13
SLC35A5	7.31478	6.00005	-0.285839	6.94868e-06	1.16053e-05
TMED7	27.4269	26.0746	-0.0729511	0.0192143	0.0227637
VPS41	6.80493	8.12796	0.256312	0.00540261	0.00683857
POU3F3	0.170805	0.0659522	-1.37286	3.207e-17	1.62376e-16
CLIC4	35.1087	26.762	-0.391643	0.00145117	0.00195521
KIDINS220	5.39485	4.5926	-0.232272	2.23664e-05	3.56234e-05
SNRNP27	8.20293	9.19425	0.164593	0.00543922	0.00686683
TTC33	2.18294	1.73427	-0.331946	2.93138e-06	5.09023e-06
SCARB2	16.7048	12.3221	-0.439012	6.74723e-12	1.83357e-11
HDX	0.309685	0.256659	-0.27095	0.000263222	0.000377939
TBC1D19	0.850751	1.13452	0.415271	0.00184492	0.00245819
VCL	33.594	19.2968	-0.799847	1.18592e-05	1.94685e-05
PCDHAC2	0.0961439	0.0862577	-0.156542	0.000788692	0.00108699
UCKL1	8.71702	22.1855	1.34771	4.37983e-19	3.05318e-18
UCK1	11.893	10.4647	-0.184589	0.000209619	0.000305536
ATCAY	0.262405	0.0397603	-2.7224	2.37038e-23	9.50128e-22
PCDHB10	0.446817	0.683326	0.61289	0.0406547	0.0464487
NMRK1	5.614	4.35221	-0.367283	9.1265e-07	1.65032e-06
CTNND1	3.66578	2.6497	-0.468291	7.46278e-11	1.85989e-10
PKP2	32.3896	20.741	-0.643049	8.88191e-13	2.63716e-12
PKP1	0.142917	2.40907	4.07523	2.16659e-18	1.31183e-17
CTNND2	0.285768	0.0292943	-3.28615	2.25483e-25	1.80762e-23
PKP4	5.89092	10.6976	0.860723	2.50593e-20	2.56458e-19
HNRNPL	21.5419	28.3451	0.395953	9.63745e-16	4.2142e-15
CTNNB1	35.8566	57.3686	0.678024	2.28028e-15	9.45529e-15
PCDHAC1	0.0416927	0.0378854	-0.138152	1.99965e-06	3.51033e-06
UCK2	6.883	7.89483	0.197871	0.0177955	0.0211872
PTPRF	81.1705	42.07	-0.948162	4.65505e-16	2.0926e-15
WDR70	3.36028	4.20007	0.321831	1.32376e-06	2.34955e-06
PKP3	41.5613	57.9344	0.479178	2.08328e-06	3.64384e-06
SH3KBP1	24.7514	15.3895	-0.685562	5.95037e-13	1.78883e-12
SH3D21	1.1799	2.21502	0.908654	0.000164221	0.000243797
RETSAT	96.2624	28.2668	-1.76787	8.72097e-23	2.09739e-21
MYC	14.4085	60.0431	2.05908	6.86261e-23	1.83384e-21
FUS	22.3199	39.9228	0.838883	1.61699e-19	1.31826e-18
PDGFRB	7.61052	15.0421	0.982937	6.54953e-07	1.19784e-06
FABP4	12.7282	4.79385	-1.40877	3.55337e-19	2.51349e-18
IGF2BP3	0.0316756	0.644373	4.34645	1.51733e-05	2.47401e-05
PIM1	17.2296	15.6179	-0.141689	0.012525	0.0152134
ITGA6	37.3343	68.6316	0.87837	4.1055e-13	1.26586e-12
IGF2BP2	8.61568	12.4314	0.528958	5.33516e-06	9.06789e-06
EGLN1	1.79224	1.47438	-0.281654	4.3916e-05	6.85832e-05
G3BP1	7.06425	12.2621	0.795597	2.00459e-18	1.25222e-17
FABP1	1149.62	176.959	-2.69967	4.94499e-23	1.56083e-21
APOC1	3.26282	10.3945	1.67163	6.63355e-06	1.11564e-05
KLF2	11.1384	8.006	-0.476392	1.07272e-06	1.9253e-06
PHGDH	2.24891	7.60357	1.75745	1.18734e-07	2.28444e-07
ZFAS1	1.01611	5.59734	2.46168	1.94387e-25	1.80762e-23
SSBP1	9.76409	19.5447	1.00122	1.58489e-19	1.31437e-18
LTBP2	2.9415	5.84769	0.991317	0.000652054	0.000906468
CIRBP	27.2505	22.8434	-0.2545	7.05687e-06	1.17452e-05
PYCR1	10.3692	38.19	1.88089	1.46815e-22	2.82472e-21
OIP5-AS1	7.90996	6.33015	-0.321431	3.1624e-08	6.41821e-08
QSOX1	38.0758	37.6005	-0.0181236	0.0306505	0.0356109
CDK14	1.42214	1.24104	-0.196521	3.7378e-05	5.89469e-05
ME1	4.276	10.7259	1.32676	2.90408e-11	7.71748e-11
DPEP1	19.3119	106.666	2.46555	2.03562e-19	1.5299e-18
SLC25A10	4.8308	9.22086	0.932638	1.91079e-08	3.96159e-08
CHMP1A	25.5582	24.0589	-0.0872189	0.0160309	0.0192772
AGAP2-AS1	0.196834	1.04639	2.41037	5.85833e-16	2.60913e-15
ALG3	12.4001	25.6933	1.05104	6.86778e-20	6.11741e-19
SOX15	1.17558	0.494059	-1.25062	2.20828e-14	7.86802e-14
BEX1	2.69442	0.51805	-2.37881	1.9192e-21	2.63753e-20
TRIM7	0.207924	1.06898	2.3621	0.0165929	0.0199032
ARPC1A	10.8601	14.9881	0.464787	2.23134e-08	4.60634e-08
MITD1	3.05125	4.57093	0.583086	5.32794e-11	1.35595e-10
PEDS1	3.63376	6.30648	0.795371	6.26046e-18	3.54268e-17
OGFRP1	0.7903	1.35444	0.777225	4.56061e-13	1.38839e-12
LINC00239	1.29403	3.20993	1.31067	1.74923e-07	3.28664e-07
