# Supplementary material for: High-throughput sequencing reveals Jatrorrhizine inhibits colorectal cancer growth by ferroptosis-related genes
Source: BMC Med Genomics. 2023 Sep 14;16:217. doi: 10.1186/s12920-023-01619-3 (PMC10500743; doi:10.1186/s12920-023-01619-3)
Supplement: Supplementary file 5 — Supplementary Material 5 [file 12920_2023_1619_MOESM5_ESM.xlsx]

## Sheet: Sheet1
Differentially expressed genes - ferroptosis
id	HR	HR.95L	HR.95H	pvalue
ATP5MC3	0.613169	0.396416	0.94844	0.0279607
CARS1	2.64655	1.48755	4.70857	0.000929696
ALOX12	2.41143	1.3659	4.25727	0.00240409
ALOX12B	2.08773	1.11844	3.89704	0.0208069
ULK1	1.9067	1.19723	3.03659	0.00656558
WIPI1	0.692882	0.499237	0.961637	0.0282447
WIPI2	2.135	1.18744	3.83873	0.0112801
ATG13	2.22196	1.21975	4.04765	0.00907721
CDKN2A	1.26829	1.05723	1.52147	0.010489
TAZ	1.60234	1.05508	2.43347	0.0270048
NOS2	0.85908	0.751115	0.982563	0.0266448
ASNS	2.73842	1.16341	6.44565	0.0210822
DDIT3	1.3221	1.01775	1.71745	0.0364568
JDP2	2.18316	1.33733	3.56397	0.0017939
XBP1	0.704681	0.516131	0.962112	0.0275892
ATP6V1G2	8.67934	1.84674	40.7913	0.0062026
HAMP	2.33915	1.06341	5.14534	0.0346158
HSPB1	1.27858	1.03681	1.57673	0.0215636
DRD4	2.08476	1.43513	3.02845	0.000115173
SLC2A3	1.25542	1.02952	1.53088	0.0246131
SLC2A6	1.51642	1.10324	2.08433	0.0103066
TFAP2C	1.31107	1.02177	1.68229	0.0332314
AKR1C1	1.5831	1.06336	2.35689	0.023666
CISD2	0.574678	0.332328	0.99376	0.0474385
FDFT1	0.622463	0.463652	0.835671	0.00160767
VDAC3	0.658837	0.451569	0.96124	0.030382
MAP1LC3C	6.48828	1.71135	24.5992	0.00595734
SLC39A8	0.746008	0.602134	0.924259	0.00735202
SLC39A14	0.694839	0.50436	0.957255	0.0259334
COQ2	0.607345	0.399411	0.92353	0.0197011
FOXC1	1.36993	1.08757	1.72559	0.00752165
GPX3	1.24376	1.03911	1.48872	0.0173942
SPHK1	1.23504	1.01333	1.50526	0.0365115
NGLY1	0.545601	0.317227	0.938382	0.0285363
PDSS2	0.515	0.309438	0.85712	0.0106749
LASTR	6.55598	2.7117	15.8502	2.98329e-05
CSRP2	1.93533	1.27522	2.93716	0.00192086
SCGB1D2	2.99474	1.49058	6.01678	0.00206101
GABPB1-AS1	1.40259	1.00093	1.96544	0.0493749
TRPV4	1.79174	1.23496	2.59956	0.00213059
FZD7	1.2679	1.01457	1.5845	0.0368741
ABCC5	1.54021	1.03288	2.29673	0.0341208
HLF	0.419982	0.178034	0.990737	0.0475671
PCDHB6	2.64537	1.40132	4.99385	0.00269298
NLGN1	7.59531	1.0531	54.7797	0.0442946
PCDHB2	2.33336	1.33087	4.09099	0.00309927
POU3F3	4.40328	2.41359	8.03321	1.34949e-06
ATCAY	3.77949	1.47275	9.69927	0.00569141
CTNNB1	0.635391	0.412025	0.979848	0.0401621
PCDHAC1	7.78998	1.5937	38.0773	0.0112245
PTPRD	0.783743	0.643117	0.955119	0.0157319
FABP4	1.18287	1.04303	1.34147	0.0088911
PHGDH	1.18501	1.00435	1.39817	0.0442893
